# Supplementary material for: Past, Present, and Future of Naturally Occurring Antimicrobials Related to Snake Venoms
Source: Animals (Basel). 2023 Feb 19;13(4):744. doi: 10.3390/ani13040744 (PMC9952678; doi:10.3390/ani13040744)
Supplement: Supplementary file 1 [file animals-13-00744-s001.zip]

Archive with 1 entries (1 files):
- animals-2131857-supplementary.docx
